# Supplementary material for: Factors Associated with Prolonged Hospital Length of Stay in Adults with Imported Falciparum Malaria—An Observational Study from a Tertiary Care University Hospital in Berlin, Germany
Source: Microorganisms. 2021 Sep 12;9(9):1941. doi: 10.3390/microorganisms9091941 (PMC8466442; doi:10.3390/microorganisms9091941)
Supplement: Supplementary file 1 [file microorganisms-09-01941-s001.zip]

Archive with 1 entries (1 files):
- microorganisms-1252739-supplementary.pdf
